# Supplementary material for: Genomic Comparison of Salmonella Enteritidis Strains Isolated from Laying Hens and Humans in the Abruzzi Region during 2018
Source: Pathogens. 2020 May 5;9(5):349. doi: 10.3390/pathogens9050349 (PMC7281747; doi:10.3390/pathogens9050349)
Supplement: Supplementary file 1 [file pathogens-09-00349-s001.zip]

Archive with 4 entries (3 files):
- pathogens-773500-supplementary/
- pathogens-773500-supplementary/Figure S1.jpg
- pathogens-773500-supplementary/Figure S2.jpg
- pathogens-773500-supplementary/Supplementary figure.docx
